# Supplementary material for: Aging in Biometrics: An Experimental Analysis on On-Line Signature
Source: PLoS One. 2013 Jul 23;8(7):e69897. doi: 10.1371/journal.pone.0069897 (PMC3720939; doi:10.1371/journal.pone.0069897)
Supplement: Appendix S1 — (ZIP) [file pone.0069897.s001.zip]

Archive with 4 entries (4 files):
- plos2009.bst
- SignatureAging.bib
- SupportingInformationFile_AppendixS1.pdf
- SupportingInformationFile_AppendixS1.tex
