# Supplementary material for: Aging in Biometrics: An Experimental Analysis on On-Line Signature
Source: PLoS One. 2013 Jul 23;8(7):e69897. doi: 10.1371/journal.pone.0069897 (PMC3720939; doi:10.1371/journal.pone.0069897)
Supplement: Appendix S1 — (ZIP) [file pone.0069897.s001.zip › SignatureAging.bib]

% This file was created with JabRef 2.9.2.
% Encoding: Cp1252

@ARTICLE{albert07agingForensic,
  author = {A. M. Albert and K. Ricanek and E. Patterson},
  title = {A review of the literature on the aging adult skull and face: implications
	for forensic science research and applications},
  journal = {Forensic Science International},
  year = {2007},
  volume = {172},
  pages = {1--9},
  owner = {Carmen},
  timestamp = {2010.08.05}
}

@INPROCEEDINGS{alonso09OffLineVariation,
  author = {F. Alonso-Fernandez and J. Fierrez and A. Gilperez and J. Ortega-Garcia},
  title = {Impact of time variability in off-line writer identification and
	verification},
  booktitle = {Proc. Int. Symp. on Image and Signal Processing and Analysis (ISPA)},
  year = {2009},
  pages = {16-18},
  owner = {galbaja},
  timestamp = {2013.06.03}
}

@MISC{ANSIsignature,
  author = {{ANSI-INCITS 395-2005}},
  title = {{ANSI-INCITS} 395-2005: Information technology - Biometric data interchange
	formats: Signature/sign data.},
  year = {2005},
  owner = {javiergalbally},
  timestamp = {2007.11.22}
}

@MISC{ATVSweb,
  author = {{Biometric Recognition Group-ATVS}},
  howpublished = {{http://atvs.ii.uam.es/index}},
  year = {2013},
  note = {(Accessed 2013 June 24)},
  owner = {galbaja},
  timestamp = {2013.06.24}
}

@ARTICLE{cappelli2006FVC,
  author = {R. Cappelli and D. Maio and D. Maltoni and J. L. Wayman and A. K.
	Jain},
  title = {Performance evaluation of fingerprint verification systems},
  journal = {IEEE Trans. on Pattern Analysis and Machine Intelligence},
  year = {2006},
  volume = {28},
  pages = {3-18},
  number = {1},
  owner = {marcos},
  timestamp = {2008.02.03}
}

@PHDTHESIS{carls09ThesisAging,
  author = {J. W. Carls},
  title = {A framework for analyszing biometric template aging and renewal prediction},
  school = {US Air Force Institute of Technology},
  year = {2009},
  owner = {Galbally},
  timestamp = {2012.09.19}
}

@ARTICLE{coleman06agingFaceMedical,
  author = {S. R. Coleman and R. Grover},
  title = {The anatomy of the aging face: volume loss and changes in 3-dimensional
	topography},
  journal = {Anesthetic Surgery Journal},
  year = {2006},
  volume = {26},
  pages = {4--9},
  owner = {Carmen},
  timestamp = {2010.08.05}
}

@ARTICLE{dixon93PsychHWaging,
  author = {R. A. Dixon and D. Kurzman and I. C. Friesen},
  title = {Handwriting performance in younger and older adults: age, familiarity,
	and practice effects},
  journal = {Psychology and Aging},
  year = {1993},
  volume = {8},
  pages = {360-370},
  owner = {galbaja},
  timestamp = {2013.06.03}
}

@ARTICLE{dobry11ageEstimationSpeech,
  author = {G. Dobry and R Hecht and M. Avigal and Y. Zigel},
  title = {Supervector Dimension Reduction for Efficient Speaker Age Estimation
	Based on the Acoustic Speech Signal},
  journal = {IEEE Trans. on Audio, Speech and Language Processing},
  year = {2011},
  volume = {19},
  pages = {1975-1985},
  owner = {Galbally},
  timestamp = {2012.09.19}
}

@INPROCEEDINGS{doddington98zoo,
  author = {G. Doddington and W. Liggett and A. Martin and M. Pryzbocki and D.
	Reynolds},
  title = {Sheep, goats, lambs, and wolves: a statistical analysis of speaker
	performance in the {NIST} 1998 {S}peaker {R}ecognition {Evaluation}},
  booktitle = {Proc. Int. Conf. on Spoken Language Processing (ICSLP)},
  year = {1998},
  pages = {1-5},
  owner = {Carmen},
  timestamp = {2010.08.05}
}

@ARTICLE{drempt11AgingSignatureMedical,
  author = {N. Drempt and A. McCluskey and N. A. Lannin},
  title = {A review of factors that influence adult handwriting performance},
  journal = {Australian Occupational Therapy Journal},
  year = {2011},
  volume = {58},
  pages = {321-328},
  owner = {galbaja},
  timestamp = {2013.05.31}
}

@ARTICLE{erbilek12agingSignature,
  author = {M. Erbilek and M. Farihurst},
  title = {Framework for managing ageing effects in signature biometrics},
  journal = {IET Biometrics},
  year = {2012},
  volume = {1},
  pages = {136-147},
  owner = {galbaja},
  timestamp = {2013.05.31}
}

@MISC{FaceAgingGroup,
  author = {{Face Aging Group}},
  howpublished = {{http://www.faceaginggroup.com/}},
  year = {2004},
  note = {(Accessed 2013 June 24)},
  owner = {Carmen},
  timestamp = {2010.08.06}
}

@INPROCEEDINGS{faundez12agingSignature,
  author = {M. Faundez-Zanuy and E. Sesa-Nogueras and J. Roure-Alcobe},
  title = {On the relevance of aging in handwritten biometric recognition},
  booktitle = {IEEE Int. Carnahan Conf. on Security Technology},
  year = {2012},
  pages = {105-109},
  owner = {galbaja},
  timestamp = {2013.05.31}
}

@MISC{FG-NETfaceAgingDB,
  author = {{FG-Net}},
  title = {The {F}ace and {G}esture {R}ecognition {R}esearch {N}etwork ({FG-Net})
	{A}ging {D}atabase},
  howpublished = {{http://www.fgnet.rsunit.com/}},
  year = {2007},
  owner = {Galbally},
  timestamp = {2012.09.19}
}

@ARTICLE{Galbally09BiosecurID,
  author = {J. Fierrez and J. Galbally and J. Ortega-Garcia and M. R. Freire
	and F. Alonso-Fernandez and others},
  title = {Biosecur{ID}: a multimodal biometric database},
  journal = {Pattern Analysis and Applications},
  year = {2009},
  volume = {13},
  pages = {235--246},
  owner = {javiergalbally},
  timestamp = {2009.01.27}
}

@ARTICLE{fierrez07HMM,
  author = {J. Fierrez and J. Ortega-Garcia and D. Ramos and J. Gonzalez-Rodriguez},
  title = {H{M}{M}-based on-line signature verification: feature extraction
	and signature modeling},
  journal = {Pattern Recognition Letters},
  year = {2007},
  volume = {8},
  pages = {2325-2334},
  owner = {javiergalbally},
  timestamp = {2008.04.10}
}

@ARTICLE{fierrez07Biosec,
  author = {J. Fierrez and J. Ortega-Garcia and D. Torre-Toledano and J. Gonzalez-Rodriguez},
  title = {Bio{S}ec baseline corpus: A multimodal biometric database},
  journal = {Pattern Recognition},
  year = {2007},
  volume = {40},
  pages = {1389-1392},
  owner = {javiergalbally},
  timestamp = {2008.04.10}
}

@INPROCEEDINGS{fierrez05AVBPA,
  author = {J. Fierrez-Aguilar and L. Nanni and J. Lopez-Pe�alba and J. Ortega-Garcia
	and D. Maltoni},
  title = {An on-line signature verification system based on fusion of local
	and global information},
  booktitle = {Proc. IAPR Audio- and Video-Based Biometric Person Authentication
	(AVBPA)},
  year = {2005},
  pages = {523-532},
  publisher = {Springer LNCS-3546},
  owner = {Galbally},
  timestamp = {2012.06.26}
}

@ARTICLE{fierrez05userDependentSig,
  author = {J. Fierrez-Aguilar and J. Ortega-Garcia and J. Gonzalez-Rodriguez},
  title = {Target dependent score normalization techniques and their application
	to signature verification},
  journal = {IEEE Trans. on Systems, Man \& Cybernetics - Part C, Special Issue
	on Biometric Systems},
  year = {2005},
  volume = {35},
  pages = {418-425},
  number = {3},
  owner = {Galbally},
  timestamp = {2012.09.26}
}

@INPROCEEDINGS{galbally09synthEnrollment,
  author = {J. Galbally and J. Fierrez and M. Martinez-Diaz and J. Ortega-Garcia},
  title = {Improving the enrollment in dynamic signature verification with synthetic
	samples},
  booktitle = {Proc. IAPR Int. Conf. on Document Analysis and Recognition (ICDAR)},
  year = {2009},
  pages = {1295-1299},
  owner = {Carmen},
  timestamp = {2009.08.07}
}

@INPROCEEDINGS{galbally08tradeoff,
  author = {J. Galbally and J. Fierrez and J. Ortega-Garcia},
  title = {Performance and robustness: a trade-off in dynamic signature verification},
  booktitle = {Proc. IEEE Int. Conf. on Acoustics, Speech and Signal Processing
	(ICASSP)},
  year = {2008},
  pages = {1697-1700},
  owner = {javiergalbally},
  timestamp = {2008.03.27}
}

@ARTICLE{geng07PAMIestimateFaceAge,
  author = {X. Geng and Z. H. Zhou and K. Smith-Miles},
  title = {Automatic age estimation based on facial aging pattern},
  journal = {IEEE. Trans. on Pattern Analysis and Machine Intelligence},
  year = {2007},
  volume = {29},
  pages = {2234--2240},
  owner = {Carmen},
  timestamp = {2010.08.06}
}

@ARTICLE{guest06ageSignature,
  author = {R. Guest},
  title = {Age dependency in handwritten dynamic signature verification systems},
  journal = {Pattern Recognition Letters},
  year = {2006},
  volume = {27},
  pages = {1098--1104},
  owner = {Carmen},
  timestamp = {2010.08.06}
}

@INPROCEEDINGS{hasan12ageEstimationSpeech,
  author = {M. Hasan and M. Mc{L}aren and H. V. Hamme and D. V. Leeuwen},
  title = {Age estimation from telephone speech using i-vectors},
  booktitle = {Proc. of InterSpeech},
  year = {2012},
  pages = {1-4},
  owner = {Galbally},
  timestamp = {2012.09.19}
}

@INPROCEEDINGS{houmani09signatureVariationTime,
  author = {N. Houmani and S. Garcia-Salicetti and B. Dorizzi},
  title = {On assessing the robustness of Pen Coordinates, Pen Pressure and
	Pen Inclination to Short-term and Long-term Time Variability with
	Personal Entropy},
  booktitle = {IEEE Int. Conf. on Biometrics : Theory, Applications and Systems
	(BTAS)},
  year = {2009},
  pages = {1-6},
  owner = {galbaja},
  timestamp = {2013.06.03}
}

@ARTICLE{houmani12BSEC,
  author = {N. Houmani and A. Mayoue and S. Garcia-Salicetti and B. Dorizzi and
	M. I. Khalil and others},
  title = {Bio{S}ecure signature evaluation campaign ({BSEC}�2009): Evaluating
	online signature algorithms depending on the quality of signatures},
  journal = {Pattern Recognition},
  year = {2012},
  volume = {45},
  pages = {993-1003},
  owner = {Galbally},
  timestamp = {2012.06.28}
}

@MISC{ISOsignature11,
  author = {{ISO/IEC 19794-11}},
  title = {{ISO/IEC} 19794-11:2005, Information technology - Biometric data
	interchange formats - Part 11: Signature/sign processed dynamic data.},
  year = {2005},
  owner = {javiergalbally},
  timestamp = {2007.11.22}
}

@MISC{ISOsignature7,
  author = {{ISO/IEC 19794-7}},
  title = {{ISO/IEC} 19794-7:2005, Information technology - Biometric data interchange
	formats - Part 7: Signature/sign time series data.},
  year = {2005},
  owner = {javiergalbally},
  timestamp = {2007.11.22}
}

@ARTICLE{jain02sigVerif,
  author = {A. Jain and F. Griess and S. Connell},
  title = {On-line signature verification},
  journal = {Pattern Recognition},
  year = {2002},
  volume = {35},
  pages = {2963-2972},
  owner = {Galbally},
  timestamp = {2012.09.26}
}

@ARTICLE{jain05SN,
  author = {A. K. Jain and K. Nandakumar and A. Ross},
  title = {Score Normalization in Multimodal Biometric Systems},
  journal = {Pattern Recognition},
  year = {2005},
  volume = {38},
  pages = {2270-2285},
  owner = {Galbally},
  timestamp = {2012.06.26}
}

@ARTICLE{jain2006intro,
  author = {A. K. Jain and A. Ross and S. Pankanti},
  title = {Biometrics: a tool for information security},
  journal = {IEEE Trans. on Information Forensics and Security},
  year = {2006},
  volume = {1},
  pages = {125-143},
  number = {2}
}

@INPROCEEDINGS{ketcham03ageDrawing,
  author = {C. J. Ketcham and N. V. Dounskaia and G. E. Stelmach},
  title = {Control of multijoint drawing movements: a comparison of young and
	elderly adults},
  booktitle = {Proc. Conference of the International Graphonomics Society (IGS)},
  year = {2003},
  pages = {42-44},
  owner = {Carmen},
  timestamp = {2010.08.06}
}

@ARTICLE{kholmatov05DTW,
  author = {A. Kholmatov and B. Yanikoglu},
  title = {Identity authentication using improved online signature verification
	method},
  journal = {Pattern Recognition Letters},
  year = {2005},
  volume = {26},
  pages = {2400--2408},
  owner = {javiergalbally},
  timestamp = {2010.03.25}
}

@ARTICLE{kwon99faceClassifAge,
  author = {Y. H. Kwon and N. V. Lobo},
  title = {Age classification from facial images},
  journal = {Computer Vision and Image Understanding},
  year = {1999},
  volume = {74},
  pages = {1-21},
  owner = {Galbally},
  timestamp = {2012.09.18}
}

@ARTICLE{lanitis10agingSurvey,
  author = {A. Lanitis},
  title = {A survey of the effects of aging on biometric identity verification},
  journal = {International Journal of Biometrics},
  year = {2010},
  volume = {2},
  pages = {34--52},
  owner = {Carmen},
  timestamp = {2010.08.05}
}

@INPROCEEDINGS{lanitis08faceAgingAlgorithms,
  author = {A. Lanitis},
  title = {Evaluating the performance of face-aging algorithms},
  booktitle = {Proc. IEEE Int. Conf. on Automatic Face and Gesture Recognition (ICAFGR)},
  year = {2008},
  pages = {1-6},
  owner = {Carmen},
  timestamp = {2010.08.06}
}

@ARTICLE{lanitis04automaticFaceAgeEstimation,
  author = {A. Lanitis and C. Draganova and C. Christodoulou},
  title = {Comparing Different Classifiers for Automatic Age Estimation},
  journal = {IEEE Trans. on Systems, Man and Cybernetics, Part B: Cybernetics},
  year = {2004},
  volume = {34},
  pages = {621-628},
  owner = {Galbally},
  timestamp = {2012.09.19}
}

@ARTICLE{lanitis02PAMIsimulatingAge,
  author = {A. Lanitis and C. J. Taylor and T. F. Cootes},
  title = {Toward automatic simulation of aging effects on face images},
  journal = {IEEE. Trans. on Pattern Analysis and Machine Intelligence},
  year = {2002},
  volume = {24},
  pages = {442--455},
  owner = {Carmen},
  timestamp = {2010.08.06}
}

@INPROCEEDINGS{ling07agingFaces,
  author = {H. Ling and S. soatto and N. Ramanathan and D. W. Jacobs},
  title = {A study of face recognition as people age},
  booktitle = {Proc. IEEE Int. Conf. on Computer Vision (ICCV)},
  year = {2007},
  pages = {1-8},
  owner = {Carmen},
  timestamp = {2010.08.06}
}

@ARTICLE{lumini06clusteringTemplateUpdate,
  author = {A. Lumini and L. Nanni},
  title = {A clustering method for automatic biometric template selection},
  journal = {Pattern Recognition},
  year = {2006},
  volume = {39},
  pages = {495--497},
  owner = {Carmen},
  timestamp = {2010.08.06}
}

@INPROCEEDINGS{martinez08dynamicSigVer,
  author = {M. Martinez-Diaz and J. Fierrez and J. Galbally and J. Ortega-Garcia},
  title = {Towards mobile authentication using dynamic signature verification:
	useful features and performance evaluation},
  booktitle = {Proc. IAPR Int. Conf. on Pattern Recognition (ICPR)},
  year = {2008},
  pages = {1-5},
  owner = {javiergalbally},
  timestamp = {2010.05.19}
}

@INBOOK{marcos09EncyclopediaFeatures,
  chapter = {Signature features},
  pages = {1185--1192},
  title = {Encyclopedia of Biometrics},
  publisher = {Springer},
  year = {2009},
  editor = {Stan Z. Li},
  author = {M. Martinez-Diaz and J. Fierrez and J. Hangai},
  owner = {javiergalbally},
  timestamp = {2010.04.13}
}

@INBOOK{marcos09EncyclopediaMatching,
  chapter = {Signature matching},
  pages = {1192--1196},
  title = {Encyclopedia of Biometrics},
  publisher = {Springer},
  year = {2009},
  editor = {Stan Z. Li},
  author = {M. Martinez-Diaz and J. Fierrez and S. Hangai},
  owner = {javiergalbally},
  timestamp = {2010.04.13}
}

@INPROCEEDINGS{modi06ageQfps,
  author = {S. K. Modi and S. J. Elliott},
  title = {Impact of image quality on performance: age comparison of young and
	elderly fingerprints},
  booktitle = {Proc. Int. Conf. on Recent Advances in Soft Computing (ICRASC)},
  year = {2006},
  pages = {10--12},
  owner = {Carmen},
  timestamp = {2010.08.06}
}

@INPROCEEDINGS{modi07ageQfps,
  author = {S. K. Modi and S. J. Elliott and K. Hakil},
  title = {Impact of age groups on fingerprint recognition performance},
  booktitle = {Proc. IEEE Workshop on Automatic Identification Advanced Technologies
	(AutoID)},
  year = {2007},
  pages = {19-23},
  owner = {Carmen},
  timestamp = {2010.08.06}
}

@ARTICLE{morgan94ageSignatureMedical,
  author = {M. Morgan and J. L. Bradshaw and J. G. Phillips and J. B. Mattingley
	and R. Iansek and J. A. Bradshaw},
  title = {Effects of hand and age upong abductive and adductive movements --
	A kinematic analysis},
  journal = {Brain Cognition},
  year = {1994},
  volume = {25},
  pages = {194--206},
  owner = {Carmen},
  timestamp = {2010.08.05}
}

@ARTICLE{mueller97agingVoice,
  author = {P. B. Mueller},
  title = {The aging voice},
  journal = {Seminars in Speech and Language},
  year = {1997},
  volume = {18},
  owner = {Carmen},
  timestamp = {2010.08.05}
}

@INPROCEEDINGS{oreilly12neuromuscDisorderDiag,
  author = {C. O'Reilly and R. Plamondon},
  title = {Design of a neuromuscular disorders diagnostic system using human
	movement analysis},
  booktitle = {Proc. Information Science, Signal Processing and their Applications
	(ISSPA)},
  year = {2012},
  pages = {787-792},
  owner = {marta},
  timestamp = {2013.02.07}
}

@ARTICLE{biosecure09PAMI,
  author = {J. Ortega-Garcia and J. Fierrez and F. Alonso-Fernandez and J. Galbally
	and M. Freire and others},
  title = {The multi-scenario multi-environment {B}io{S}ecure multimodal database
	({BMDB})},
  journal = {IEEE Trans. on Pattern Analysis and Machine Intelligence},
  year = {2009},
  volume = {32},
  pages = {1097-1111},
  owner = {Carmen},
  timestamp = {2009.08.20}
}

@ARTICLE{park10PAMIageInvariant,
  author = {U. Park and Y. Tong and A. K. Jain},
  title = {Age-invariant face recognition},
  journal = {IEEE Trans. on Pattern Analysis and Machine Intelligence},
  year = {2010},
  volume = {32},
  pages = {947--954},
  owner = {Carmen},
  timestamp = {2010.08.06}
}

@INPROCEEDINGS{poh06zooRevisited,
  author = {N. Poh and S. Bengio and A. Ross},
  title = {Revisiting Doddington's zoo: A systematic method to assess user-dependent
	variabilities},
  booktitle = {Proc. Workshop on Multimodal User Authentication (MMUA)},
  year = {2006},
  pages = {1-7},
  owner = {Carmen},
  timestamp = {2010.08.05}
}

@ARTICLE{pudil94SFFS,
  author = {P. Pudil and J. Novovicova and J. Kittler},
  title = {Flotating search methods in feature selection},
  journal = {Pattern Recognition Letters},
  year = {1994},
  volume = {15},
  pages = {1119-1125},
  owner = {Galbally},
  timestamp = {2012.06.26}
}

@ARTICLE{rabiner,
  author = {L. R. Rabiner},
  title = {A tutorial on {H}idden {M}arkov {M}odels and selected applications
	in speech recognition},
  journal = {Proceedings of the IEEE},
  year = {1989},
  volume = {77},
  pages = {257-286},
  number = {2},
  owner = {Galbally},
  timestamp = {2012.06.26}
}

@ARTICLE{ramanathan06agingFace,
  author = {N. Ramanathan and R. Chellappa},
  title = {Face verification across age progression},
  journal = {IEEE Trans. on Image Processing},
  year = {2006},
  volume = {15},
  pages = {3349-3361},
  owner = {Galbally},
  timestamp = {2012.09.18}
}

@INPROCEEDINGS{rattani09templateUpdateReview,
  author = {A. Rattani and B. Freni and G. L. Marcialis and F. Roli},
  title = {Template update methods in adaptive biometric systems: a critical
	review},
  booktitle = {Proc. IAPR/IEEE Int. Conf. on Biometrics (ICB)},
  year = {2009},
  pages = {847--856},
  publisher = {Springer LNCS-5558},
  owner = {Carmen},
  timestamp = {2010.08.06}
}

@INPROCEEDINGS{rattani08templateUpdateFace,
  author = {A. Rattani and G. L. Marcialis and F. Roli},
  title = {Biometric template update using the graph mincut: a case study in
	face verification},
  booktitle = {Proc. IEEE Biometric Symposium (Bsym)},
  year = {2008},
  pages = {23-28},
  owner = {Carmen},
  timestamp = {2010.08.06}
}

@INPROCEEDINGS{rawls09MORPH,
  author = {A. W. Rawls and K. Ricanek},
  title = {{MORPH}: Development and optimization of a longitudinal age progression
	database},
  booktitle = {Proc. COST 2101 Workshop on Biometrics and Identity Management (BIOID)},
  year = {2009},
  pages = {17--24},
  publisher = {Springer LNCS-5707},
  owner = {Carmen},
  timestamp = {2010.08.05}
}

@INPROCEEDINGS{roli07templateUpdateMultimodal,
  author = {F. Roli and L. Didaci and G. L. Marcialis},
  title = {Template co-update in multimodal biometric systems},
  booktitle = {Proc. IAPR/IEEE Int. Conf. on Biometrics (ICB)},
  year = {2007},
  pages = {1194--1202},
  publisher = {Springer LNCS-4642},
  owner = {Carmen},
  timestamp = {2010.08.06}
}

@INPROCEEDINGS{scheidat11AgingReview,
  author = {T. Scheidat and J. Heinze and C. Vielhauer and J. Dittmann and C.
	Kraetzer},
  title = {Comparative review of studies on aging effects in context of biometric
	authentication},
  booktitle = {Proc. SPIE Int. Conf. on Multimedia and Mobile Devices},
  year = {2011},
  series = {SPIE Vol. 7881},
  pages = {788110},
  owner = {Galbally},
  timestamp = {2012.09.19}
}

@INPROCEEDINGS{scheidat12AgingHW,
  author = {T. Scheidat and K. Kummel and C. Vielhauer},
  title = {Short term template aging effects on biometric authentication performance},
  booktitle = {Proc. Int. Conf on Communications and Multimedia Security},
  year = {2012},
  series = {Springer LNCS 7394},
  pages = {107-116},
  owner = {Galbally},
  timestamp = {2012.09.19}
}

@INPROCEEDINGS{suo07modelingFaceAge,
  author = {J. L. Suo and F. Min and S. C. Zhu and S. G. Shan and X. L. Chen},
  title = {A multi-resolution dynamic model for face aging},
  booktitle = {Proc. IEEE Int. Conf. on Computer Vision and Pattern Recognition
	(ICCVPR)},
  year = {2007},
  pages = {1--8},
  owner = {Carmen},
  timestamp = {2010.08.06}
}

@ARTICLE{uludag04templateUpdate,
  author = {U. Uludag and A. Ross and A. K. Jain},
  title = {Biometric template selection and update: a case study in fingerprints},
  journal = {Pattern Recognition},
  year = {2003},
  volume = {37},
  pages = {1533--1542},
  booktitle = {Proc. IAPR Audio- and Video-Based Biometric Person Authentication
	(AVBPA)},
  owner = {Carmen},
  publisher = {Springer LNCS-2688},
  timestamp = {2009.08.20}
}

@INPROCEEDINGS{veres05AgingGait,
  author = {G. Veres and M. Nixon and J. Carter},
  title = {Model-based approaches for predicting gait changes over time},
  booktitle = {Proc. IEEE Int. Conf. on Intelligent Sensors, Sensor Networks and
	Information Processing (ISSNIP)},
  year = {2005},
  pages = {325-330},
  owner = {Galbally},
  timestamp = {2012.09.19}
}

@ARTICLE{walton97agingSignatureForensics,
  author = {Judie Walton},
  title = {Handwriting changes due to aging and {P}arkinson's syndrome},
  journal = {Forensic Science International},
  year = {1997},
  volume = {88},
  pages = {197-214},
  owner = {galbaja},
  timestamp = {2013.05.31}
}

@BOOK{wayman05biometricSystmes,
  title = {Biometric Systems. Technology, Design and Performance Evaluation},
  publisher = {Springer},
  year = {2005},
  author = {J. Wayman and A. Jain and D. Maltoni and D. Maio}
}

@INPROCEEDINGS{SVC,
  author = {D. Y. Yeung and H. Chang and Y. Xiong and S. George and R. Kashi
	and others},
  title = {{SVC2004}: {F}irst {I}nternational {S}ignature {V}erification {C}ompetition},
  booktitle = {Proc. IAPR Int. Conf. on Biometric Authentication (ICBA)},
  year = {2004},
  editor = {D. Zhang and A. K. Jain},
  pages = {16-22},
  publisher = {Springer LNCS-3072}
}

@BOOK{jain08Handbook,
  title = {Handbook of Biometrics},
  publisher = {Springer},
  year = {2008},
  editor = {A. K. Jain and A. Ross and P. Flynn},
  chapter = {On-line signature verification},
  owner = {javiergalbally},
  timestamp = {2007.05.25}
}
