# Supplementary material for: Aging in Biometrics: An Experimental Analysis on On-Line Signature
Source: PLoS One. 2013 Jul 23;8(7):e69897. doi: 10.1371/journal.pone.0069897 (PMC3720939; doi:10.1371/journal.pone.0069897)
Supplement: Appendix S1 — (ZIP) [file pone.0069897.s001.zip › SupportingInformationFile_AppendixS1.tex]

% Template for PLoS
% Version 1.0 January 2009
%
% To compile to pdf, run:
% latex plos.template
% bibtex plos.template
% latex plos.template
% latex plos.template
% dvipdf plos.template

\documentclass[10pt]{article}

% amsmath package, useful for mathematical formulas
\usepackage{amsmath}
% amssymb package, useful for mathematical symbols
\usepackage{amssymb}

% graphicx package, useful for including eps and pdf graphics
% include graphics with the command \includegraphics
\usepackage{graphicx}
\usepackage{epsfig}

% cite package, to clean up citations in the main text. Do not remove.
\usepackage{cite}

\usepackage{color}

% Use doublespacing - comment out for single spacing
%\usepackage{setspace}
%\doublespacing


% Text layout
\topmargin 0.0cm \oddsidemargin 0.5cm \evensidemargin 0.5cm
\textwidth 16cm \textheight 21cm

% Bold the 'Figure #' in the caption and separate it with a period
% Captions will be left justified
%\usepackage[labelfont=bf,labelsep=period,justification=raggedright]{caption}

% Use the PLoS provided bibtex style
\bibliographystyle{plos2009}

% Remove brackets from numbering in List of References
\makeatletter
\renewcommand{\@biblabel}[1]{\quad#1.}
\makeatother


% Leave date blank
\date{}

\pagestyle{myheadings}
%% ** EDIT HERE **


%% ** EDIT HERE **
%% PLEASE INCLUDE ALL MACROS BELOW

%% END MACROS SECTION

\begin{document}

% Title must be 150 characters or less
\begin{flushleft}
{\Large \textbf{Aging in Biometrics: An Experimental Analysis on
On-Line Signature} }
%{\Large \textbf{Aging in Biometrics: An
%Experimental Analysis on HANDWRITTEN Signature} }

% Insert Author names, affiliations and corresponding author email.

Javier Galbally$^{1,\ast}$, Marcos Martinez-Diaz$^{1}$, Julian
Fierrez$^{1}$
\\
\bf{1} Biometric Recognition Group-ATVS, Universidad Autonoma de
Madrid. Madrid. Spain.
\\
$\ast$ E-mail: javier.galbally@uam.es
\end{flushleft}


%%%%%%%%%%%%%%%%%%%%%%%%%%%%%%%%%%%%%%%%%%%%%%%%%%%%%%%%%%%%%%%%%%%%%%
\section*{Appendix S1. Set of Global Features}
\label{sec:appendix}

Since it is largely referenced throughout the present article,
Table~\ref{table:globalfeatures} contains the whole set of 100
global features which was first proposed in \cite{fierrez05AVBPA} as
a parametrization to model on-line signatures. This way the reader
may have quick reference to the parameters. For further details on
the features please refer to the work mentioned above
\cite{fierrez05AVBPA}.


\begin{table}[ph]
\begin{center}
\caption{Set of global features proposed in \cite{fierrez05AVBPA}
sorted following the same order used in that work ($T$ denotes time
interval, $t$ denotes time instant, $N$ denotes number of events,
and $\theta$ denotes angle). Note that all notations are either
defined or referenced somewhere in the table (e.g., $j$ is defined
and referenced in $\mathbf{4}$, $\mathrm{\Delta}$ is defined in
$15$, histograms in $51,61,70,93,\ldots$ are referenced in $34$,
etc.).} \label{table:globalfeatures} \small
\begin{tabular}{|c|c||c|c|}
\hline
Ranking & Feature Description & Ranking & Feature Description\\
\hline \hline
1  & signature total duration $T_s$ & 2 & $N(\textrm{pen-ups})$\\
\hline
3 & $N(\textrm{sign changes of } dx/dt \textrm{ and } dy/dt)$ & 4 & average jerk $\bar{\textit{\j}}$ \\
\hline
5 & standard deviation of $a_y$ & 6 & standard deviation of $v_y$\\
\hline
7 & (standard deviation of $y$)/$\mathrm{\Delta}_y$ & 8 & $N(\textrm{local maxima in } x)$\\
\hline
9 & standard deviation of $a_x$ & 10 & standard deviation of $v_x$\\
\hline
11 & $j_{\mathrm{rms}}$ & 12 & $N(\textrm{local maxima in } y)$\\
\hline
13 & $t(\textrm{2nd pen-down})/T_s$ & 14 & (average velocity $\bar{v}$)/$v_{x,{\mathrm{max}}}$\\
\hline 15 &
$\frac{A_{\textrm{min}}=(y_{\textrm{max}}-y_{\textrm{min}})(x_{\textrm{max}}-x_{\textrm{min}})}{(\mathrm{\Delta}_x=
\sum\nolimits_{i = 1}^{{\textrm{pen-downs}}} {(x_{\max|i}  -
x_{\min|i} )})\mathrm{\Delta}_y}$ & 16 & $(x_{\textrm{last pen-up}}-x_{\textrm{max}})/\mathrm{\Delta}_x$\\
\hline
17 & $(x_{\textrm{1st pen-down}}-x_{\textrm{min}})/\mathrm{\Delta}_x$ & 18 & $(y_{\textrm{last pen-up}}-y_{\textrm{min}})/\mathrm{\Delta}_y$\\
\hline
19 & $(y_{\textrm{1st pen-down}}-y_{\textrm{min}})/\mathrm{\Delta}_y$ & 20 & $(T_w \bar{v})/(y_{\textrm{max}}-y_{\textrm{min}})$ \\
\hline
21 & $(T_w \bar{v})/(x_{\textrm{max}}-x_{\textrm{min}})$ & 22 & (pen-down duration $T_w$)/$T_s$\\
\hline
23 & $\bar{v}/v_{y,{\mathrm{max}}}$ & 24 & $(y_{\textrm{last pen-up}}-y_{\textrm{max}})/\mathrm{\Delta}_y$\\
\hline
25 & $\frac{T((dy/dt)/(dx/dt)>0)}{T((dy/dt)/(dx/dt)<0)}$ & 26 & $\bar{v}/v_{\mathrm{max}}$\\
\hline
27 & $(y_{\textrm{1st pen-down}}-y_{\textrm{max}})/\mathrm{\Delta}_y$ & 28 & $(x_{\textrm{last pen-up}}-x_{\textrm{min}})/\mathrm{\Delta}_x$\\
\hline
29 & (velocity rms $v$)/$v_{{\mathrm{max}}}$ & 30 & $\frac{(x_{\textrm{max}}-x_{\textrm{min}})\mathrm{\Delta}_y}{(y_{\textrm{max}}-y_{\textrm{min}})\mathrm{\Delta}_x}$\\
\hline
31 & (velocity correlation $v_{x,y}$)/$v_{{\mathrm{max}}}^2$ & 32 & $T(v_y>0|\textrm{pen-up})/T_w$\\
\hline
33 & $N(v_x=0)$ & 34 & direction histogram $s_1$ \\
\hline
35 & $(y_{\textrm{2nd local max}}-y_{\textrm{1st pen-down}})/\mathrm{\Delta}_y$ & 36 & $(x_{\textrm{max}}-x_{\textrm{min}})$/$x_{\textrm{acquisition range}}$\\
\hline
37 & $(x_{\textrm{1st pen-down}}-x_{\textrm{max}})/\mathrm{\Delta}_x$ & 38 & $T(\mathrm{curvature}>\mathrm{Threshold}_{\mathrm{curv}})/T_w$\\
\hline
39 & (integrated abs. centr. acc. $a_{\textrm{Ic}}$)/$a_{{\mathrm{max}}}$ & 40 & $T(v_x>0)/T_w$\\
\hline
41 & $T(v_x<0|\textrm{pen-up})/T_w$ & 42 & $T(v_x>0|\textrm{pen-up})/T_w$\\
\hline
43 & $(x_{\textrm{3rd local max}}-x_{\textrm{1st pen-down}})/\mathrm{\Delta}_x$ & 44 & $N(v_y=0)$\\
\hline
45 & (acceleration rms $a$)/$a_{{\mathrm{max}}}$ & 46 & (standard deviation of $x$)/$\mathrm{\Delta}_x$\\
\hline
47 & $\frac{T((dx/dt)(dy/dt)>0)}{T((dx/dt)(dy/dt)<0)}$ & 48 & (tangential acceleration rms $a_t$)/$a_{{\mathrm{max}}}$\\
\hline
49 & $(x_{\textrm{2nd local max}}-x_{\textrm{1st pen-down}})/\mathrm{\Delta}_x$ & 50 & $T(v_y<0|\textrm{pen-up})/T_w$\\
\hline
51 & direction histogram $s_2$ & 52 & $t(\textrm{3rd pen-down})/T_s$\\
\hline
53 & $(\textrm{max distance between points})/A_{\textrm{min}}$ & 54 & $(y_{\textrm{3rd local max}}-y_{\textrm{1st pen-down}})/\mathrm{\Delta}_y$\\
\hline
55 & $(\bar{x}-x_{\textrm{min}})/\bar{x}$ & 56 & direction histogram $s_5$\\
\hline
57 & direction histogram $s_3$ & 58 & $T(v_x<0)/T_w$\\
\hline
59 & $T(v_y>0)/T_w$ & 60 & $T(v_y<0)/T_w$\\
\hline
61 & direction histogram $s_8$ & 62 & (1st $t(v_{x,{\mathrm{min}}})$)/$T_w$\\
\hline
63 & direction histogram $s_6$ & 64 & $T(\textrm{1st pen-up})/T_w$\\
\hline
65 & spatial histogram $t_4$ & 66 & direction histogram $s_4$\\
\hline
67 & $(y_{\textrm{max}}-y_{\textrm{min}})$/$y_{\textrm{acquisition range}}$ & 68 & (1st $t(v_{x,{\mathrm{max}}})$)/$T_w$\\
\hline
69 & (centripetal acceleration rms $a_c$)/$a_{{\mathrm{max}}}$ & 70 & spatial histogram $t_1$\\
\hline
71 & $\theta(\textrm{1st to 2nd pen-down})$ & 72 & $\theta(\textrm{1st pen-down to 2nd pen-up})$\\
\hline
73 & direction histogram $s_7$ & 74 & $t(j_{x,{\mathrm{max}}})/T_w$\\
\hline
75 & spatial histogram $t_2$ & 76 & $j_{x,{\mathrm{max}}}$\\
\hline
77 & $\theta(\textrm{1st pen-down to last pen-up})$ & 78 & $\theta(\textrm{1st pen-down to 1st pen-up})$\\
\hline
79 & (1st $t(x_{\mathrm{max}})$)/$T_w$ & 80 & $\bar{\textit{\j}}_x$\\
\hline
81 & $T(\textrm{2nd pen-up})/T_w$ & 82 & (1st $t(v_{\mathrm{max}})$)/$T_w$\\
\hline
83 & $j_{y,{\mathrm{max}}}$ & 84 & $\theta(\textrm{2nd pen-down to 2nd pen-up})$\\
\hline
85 & $j_{\mathrm{max}}$ & 86 & spatial histogram $t_3$\\
\hline
87 & (1st $t(v_{y,{\mathrm{min}}})$)/$T_w$ & 88 & (2nd $t(x_{\mathrm{max}})$)/$T_w$\\
\hline
89 & (3rd $t(x_{\mathrm{max}})$)/$T_w$ & 90 & (1st $t(v_{y,{\mathrm{max}}})$)/$T_w$\\
\hline
91 & $t(j_{\mathrm{max}})/T_w$ & 92 & $t(j_{y,{\mathrm{max}}})/T_w$\\
\hline
93 & direction change histogram $c_2$ & 94 & (3rd $t(y_{\mathrm{max}})$)/$T_w$\\
\hline
95 & direction change histogram $c_4$ & 96 & $\bar{\textit{\j}}_y$\\
\hline
97 & direction change histogram $c_3$ & 98 & $\theta(\textrm{initial direction})$\\
\hline
99 & $\theta(\textrm{before last pen-up})$ & 100 & (2nd $t(y_{\mathrm{max}})$)/$T_w$\\
\hline
\end{tabular}
\end{center}
\end{table}

\normalsize


%% References with bibTeX database:

%\bibliographystyle{IEEEtran}
%\bibliography{SignatureAging}


%\section*{References}
% The bibtex filename
\bibliography{SignatureAging}


\end{document}
